# Supplementary material for: Early Stress Causes Sex-Specific, Life-Long Changes in Behaviour, Levels of Gonadal Hormones, and Gene Expression in Chickens
Source: PLoS One. 2015 May 15;10(5):e0125808. doi: 10.1371/journal.pone.0125808 (PMC4433227; doi:10.1371/journal.pone.0125808)
Supplement: S1 Table — (XLSX) [file pone.0125808.s001.xlsx]

## Sheet: Sheet1
					Male Restrain - Control vs Stress			Adults_Male: Control vs Stress
X2.Male.Restrain.vs.Male.Adult...Control.vs.Stress	Alignments.	Gene.Title.	Gene.Symbol.	Ensembl	X12_logFC	P.Value.4	adj.P.Val.4	A3_logFC	Pos_A3_logFC	P.Value.1	adj.P.Val.2
Gga.10021.2.S1_s_at	chr8:12780823-12785499 (-) // 98.05 //	amylo-1, 6-glucosidase, 4-alpha-glucanotransferase (glycogen debranching enzyme, glycogen storage disease type III)	AGL	ENSGALG00000005407	0.381136	0.0132554	0.685285	-0.246873	0.246873	0.239011	0.99968
Gga.10304.1.S1_s_at	chr5:54031195-54036577 (+) // 100.0 //	inverted formin, FH2 and WH2 domain containing	INF2	ENSGALG00000011608	-0.360697	0.0184916	0.789155	-0.365962	0.365962	0.0809047	0.99968
Gga.10309.1.S1_s_at	chr17:10326837-10334483 (+) // 99.57 //	GTPase activating protein and VPS9 domains 1	GAPVD1	ENSGALG00000000993	-0.245503	0.111657	0.999932	-0.236559	0.236559	0.259205	0.99968
Gga.10521.1.S1_s_at	chr5:38701991-38713459 (-) // 99.16 //	GTPase activating Rap/RanGAP domain-like 1	GARNL1	ENSGALG00000010088	-0.425641	0.00677089	0.548535	-0.420614	0.420614	0.0448432	0.99968
Gga.10591.1.S1_at	chr5:27864807-27868343 (-) // 98.6 //	zinc finger protein 106 homolog (mouse)	ZFP106	ENSGALG00000009081	-0.46069	0.00518591	0.471532	0.263994	0.263994	0.207986	0.99968
Gga.10593.1.S1_s_at	chr18:7749013-7759934 (-) // 92.49 //	regulator of G-protein signaling 9	RGS9	ENSGALG00000004060	-0.268712	0.0793354	0.999932	-0.537359	0.537359	0.010379	0.99968
Gga.10738.1.S1_s_at	chr8:28341775-28360333 (-) // 87.94 //	dedicator of cytokinesis 7	DOCK7	ENSGALG00000010967	-0.63291	9.65e-05	0.0453026	-0.261194	0.261194	0.21285	0.99968
Gga.10836.1.S1_at	chr3:59431332-59438859 (-) // 99.68 //	A kinase (PRKA) anchor protein 7	AKAP7	---	0.292195	0.0605943	0.999932	0.256445	0.256445	0.221286	0.99968
Gga.11144.1.S1_s_at	chr1:26272167-26308100 (+) // 97.61 //	cortactin binding protein 2	CTTNBP2	ENSGALG00000009134	-0.229418	0.125547	0.999932	-0.325666	0.325666	0.120359	0.99968
Gga.1125.1.S1_s_at	chr1:51039431-51039642 (-) // 74.64 //	eye-globin	GBE	ENSGALG00000011859	-0.401028	0.0272311	0.892949	-0.330917	0.330917	0.114493	0.99968
Gga.11350.2.S1_at	chr1:125385168-125386739 (+) // 79.48 //	Angiotensin I converting enzyme (peptidyl-dipeptidase A) 2	ACE2	---	0.553379	0.000674571	0.15616	-0.266059	0.266059	0.204452	0.99968
Gga.11378.1.S1_at	chr2:126148069-126152515 (-) // 99.25 //	peripheral myelin protein 2	PMP2	---	-0.366644	0.0191309	0.792573	-0.266288	0.266288	0.204063	0.99968
Gga.11405.1.S1_at	chr6:22271598-22274691 (-) // 96.2 //	Cyclin J	CCNJ	---	0.680259	8.66e-05	0.0432083	0.859423	0.859423	4.15e-05	0.202521
Gga.11477.1.S1_at	chr1:57540858-57555314 (-) // 99.8 //	DNA-damage regulated autophagy modulator 1	DRAM1	---	0.318987	0.0447554	0.999932	-0.287442	0.287442	0.170388	0.99968
Gga.11630.2.S1_a_at	chrUn_random:53417660-53427017 (-) // 55.96 //	Hypothetical LOC426615	LOC426615	---	-0.380229	0.017006	0.763218	-0.265123	0.265123	0.206048	0.99968
Gga.11779.1.S1_s_at	chr2:127870704-127887357 (+) // 99.16 //	copine III	CPNE3	ENSGALG00000015881	-0.372929	0.0167515	0.763218	-0.305526	0.305526	0.145059	0.99968
Gga.11957.1.S1_s_at	chr22:2350636-2353811 (-) // 94.59 //	Wolf-Hirschhorn syndrome candidate 1-like 1	WHSC1L1	ENSGALG00000003299	-0.296863	0.0510791	0.999932	-0.427701	0.427701	0.0413577	0.99968
Gga.12127.1.S1_s_at	chr1:157186018-157202403 (+) // 81.4 //	RNA binding motif protein 26	RBM26	ENSGALG00000016910	-0.452255	0.00343905	0.398193	-0.445267	0.445267	0.0336947	0.99968
Gga.12197.3.S1_s_at	chr3:50726045-50735401 (+) // 98.24 //	A kinase (PRKA) anchor protein (gravin) 12	AKAP12	---	-0.236224	0.12418	0.999932	-0.28713	0.28713	0.170853	0.99968
Gga.12201.1.S1_at	chr2:49921064-49930486 (+) // 91.27 //	chromosome 7 open reading frame 36	C7orf36	ENSGALG00000012306	0.883359	2.88e-07	0.000622341	0.22658	0.22658	0.279841	0.99968
Gga.12201.2.S1_a_at	chr2:49921128-49929632 (+) // 93.85 //	chromosome 7 open reading frame 36	C7orf36	ENSGALG00000012306	0.307362	0.0443445	0.999932	0.252474	0.252474	0.228522	0.99968
Gga.12423.1.S1_s_at	chr2:146962256-147008556 (+) // 97.8 //	EFR3 homolog A (S. cerevisiae)	EFR3A	ENSGALG00000016270	-0.384629	0.0126846	0.674157	-0.346887	0.346887	0.0980296	0.99968
Gga.12558.1.S1_at	chr19:6315555-6337472 (+) // 99.38 //	sperm antigen with calponin homology and coiled-coil domains 1	SPECC1	ENSGALG00000004400	0.266527	0.079803	0.999932	0.295682	0.295682	0.158464	0.99968
Gga.12667.2.S1_s_at	chr3:83406721-83490462 (+) // 98.5 //	filamin A interacting protein 1	FILIP1	ENSGALG00000015903	-0.234271	0.164503	0.999932	-0.317821	0.317821	0.129557	0.99968
Gga.12741.1.S1_at	chrE22C19W28_E50C23:81288-99332 (-) // 99.62 //	Sodium channel, voltage gated, type VIII, alpha subunit	SCN8A	---	0.429965	0.00857293	0.615684	0.483749	0.483749	0.0210412	0.99968
Gga.12754.1.S1_s_at	chr3:95958636-96152949 (-) // 76.53 //	myelin transcription factor 1-like	MYT1L	ENSGALG00000016384	-0.233528	0.118899	0.999932	-0.277422	0.277422	0.18578	0.99968
Gga.12953.1.S1_at	chr5:47823348-47828563 (-) // 97.23 //	Ankyrin repeat and SOCS box-containing 2	ASB2	---	0.292993	0.0530788	0.999932	-0.276062	0.276062	0.187946	0.99968
Gga.12976.1.S1_at	chr8_random:25796-46664 (-) // 96.96 //	Chromosome 1 open reading frame 25	C1orf25	ENSGALG00000005106	-0.250779	0.0970921	0.999932	-0.274038	0.274038	0.191203	0.99968
Gga.12998.1.S1_at	chr2:127529396-127545034 (+) // 99.54 //	carbonic anhydrase III, muscle specific	CA3	---	-0.54039	0.00067143	0.15616	0.233074	0.233074	0.26629	0.99968
Gga.1307.1.S1_s_at	chr10:13802475-13810908 (-) // 99.5 //	interleukin 16 (lymphocyte chemoattractant factor)	IL16	ENSGALG00000006388	0.517113	0.00752006	0.570293	0.237169	0.237169	0.25798	0.99968
Gga.13109.1.S1_at	chr7:15187366-15189452 (+) // 99.23 //	Phosphodiesterase 1A, calmodulin-dependent	PDE1A	---	-0.35527	0.02173	0.831252	0.278463	0.278463	0.184134	0.99968
Gga.1331.2.S1_a_at	chr2:37869656-37873527 (-) // 87.37 //	topoisomerase (DNA) II beta 180kDa	TOP2B	ENSGALG00000011300	-0.39758	0.0111338	0.668376	-0.466756	0.466756	0.0260009	0.99968
Gga.13312.1.S1_at	chr10:12391570-12393643 (-) // 97.13 // /// chrUn_random:44166482-44167967 (-) // 85.03 //	Integrin beta 1 binding protein 3	RCJMB04_7b15	---	-0.280032	0.066095	0.999932	-0.388338	0.388338	0.0639998	0.99968
Gga.13336.2.S1_x_at	chr16:69920-71280 (+) // 70.68 //	MHC class II antigen B-F minor heavy chain	BLB1	---	0.526988	0.0121224	0.668376	0.309872	0.309872	0.139424	0.99968
Gga.13736.1.S1_at	chr2:63251710-63252720 (+) // 98.22 //	Transmembrane protein 14C	TMEM14C	---	-0.233765	0.127492	0.999932	-0.253253	0.253253	0.227088	0.99968
Gga.13969.1.S1_s_at	chr1:142164071-142179800 (+) // 98.96 //	tubulin, gamma complex associated protein 3	TUBGCP3	ENSGALG00000016836	-0.244986	0.1041	0.999932	-0.243262	0.243262	0.245951	0.99968
Gga.14072.1.S1_s_at	chr1:66701491-66749154 (+) // 97.26 //	AE binding protein 2	AEBP2	ENSGALG00000013136	-0.378621	0.0136321	0.692676	-0.554512	0.554512	0.00817512	0.99968
Gga.14251.1.S1_s_at	chr8:10204802-10224417 (+) // 50.8 //	translocated promoter region (to activated MET oncogene)	TPR	ENSGALG00000005105	-0.388365	0.0109559	0.668376	-0.486969	0.486969	0.0202004	0.99968
Gga.14510.1.S1_s_at	chr2:57590820-57615877 (-) // 99.88 //	---	---	ENSGALG00000012653	-0.400117	0.0126055	0.674157	-0.4486	0.4486	0.0323868	0.99968
Gga.14571.1.S1_s_at	chr5:13576133-13585483 (-) // 88.3 //	Hermansky-Pudlak syndrome 5	HPS5	ENSGALG00000006266	-0.249518	0.116043	0.999932	0.365797	0.365797	0.0810418	0.99968
Gga.14739.1.S1_s_at	chr5:28188464-28196559 (-) // 97.59 //	ubiquitin protein ligase E3 component n-recognin 1	UBR1	ENSGALG00000009249	-0.241787	0.108621	0.999932	-0.226981	0.226981	0.278991	0.99968
Gga.14754.1.S1_at	chr20:8383881-8395497 (-) // 99.68 //	death inducer-obliterator 1	DIDO1	ENSGALG00000005652	0.247565	0.102683	0.999932	-0.332658	0.332658	0.1126	0.99968
Gga.1479.2.S1_a_at	chr1:59795011-59815944 (+) // 98.0 //	pleiotrophin	PTN	ENSGALG00000012893	-0.337578	0.0310921	0.94456	-0.25057	0.25057	0.23205	0.99968
Gga.14796.1.S1_at	---	Similar to RNase H, putative	LOC777516	---	-0.235048	0.145325	0.999932	0.313414	0.313414	0.134959	0.99968
Gga.14799.1.S1_at	chr6:10151044-10153119 (+) // 99.14 //	ankyrin 3	ANK3	ENSGALG00000003135	-0.549483	0.000907086	0.180971	-0.544723	0.544723	0.00937514	0.99968
Gga.15002.1.S1_s_at	chr4:81519758-81520398 (+) // 83.33 //	zinc finger protein 509	ZNF509	ENSGALG00000015009	-0.244597	0.138731	0.999932	0.303934	0.303934	0.147165	0.99968
Gga.15320.1.S1_at	chr2:23264634-23267480 (+) // 87.8 //	guanine nucleotide binding protein (G protein), gamma 11	GNG11	ENSGALG00000009515	0.361015	0.0560505	0.999932	0.293388	0.293388	0.161718	0.99968
Gga.1622.1.S1_at	chr3:75857853-75858627 (-) // 92.19 //	Mannosidase, endo-alpha	MANEA	---	-0.378314	0.0144386	0.720153	-0.457378	0.457378	0.0291486	0.99968
Gga.16290.1.S1_at	chr9:23659132-23677776 (-) // 98.35 //	hypothetical gene supported by CR387037	LOC425011	---	0.398455	0.0123621	0.668376	0.343361	0.343361	0.101492	0.99968
Gga.16544.1.S1_s_at	chr4:1800398-1804670 (-) // 99.23 //	chloride intracellular channel 2	CLIC2	ENSGALG00000004730	0.363886	0.0172998	0.770942	0.355038	0.355038	0.0903878	0.99968
Gga.16741.1.S1_s_at	chr1:20064403-20064758 (-) // 100.0 //	bromodomain containing 1	BRD1	ENSGALG00000008526	-0.2787	0.0639983	0.999932	-0.411173	0.411173	0.0498679	0.99968
Gga.16935.1.S1_at	chr2:88131364-88166193 (-) // 97.07 //	acyltransferase like 2	AYTL2	ENSGALG00000013189	-0.241486	0.11641	0.999932	0.296902	0.296902	0.156752	0.99968
Gga.17090.1.S1_s_at	chr2:26766547-26777420 (+) // 98.98 //	scinderin	SCIN	ENSGALG00000010770	1.12789	0.000356534	0.103933	0.3632	0.3632	0.0832225	0.99968
Gga.17146.1.S1_at	chr12:9921290-9922463 (+) // 94.44 //	monoglyceride lipase	MGLL	ENSGALG00000005990	0.250096	0.0970219	0.999932	-0.247783	0.247783	0.237283	0.99968
Gga.17147.1.S1_s_at	chr2:87985511-87987029 (+) // 98.69 //	coiled-coil domain containing 127	CCDC127	ENSGALG00000013171	1.2134	1.77e-09	4.6e-06	-0.412764	0.412764	0.0489898	0.99968
Gga.17540.1.S1_at	chr1:121798476-121800274 (+) // 98.78 //	acyl-CoA thioesterase 9	ACOT9	---	-0.427388	0.00558142	0.499171	0.279898	0.279898	0.181885	0.99968
Gga.17678.1.S1_at	chrUn_random:20870750-20871889 (+) // 90.75 // /// chrUn_random:44686453-44687687 (+) // 90.75 // /// chrUn_random:41468879-41469817 (+) // 73.65 // /// chrUn_random:19969711-20038054 (-) // 96.49 // /// chrUn_random:6729258-6730490 (-) // 91.22 //	Similar to immunoglobulin-like receptor CHIR-A	LOC770627	---	0.2695	0.0751887	0.999932	0.316456	0.316456	0.131212	0.99968
Gga.17764.1.S1_s_at	chr1:134659822-134664111 (+) // 99.6 //	hect domain and RLD 2	HERC2	ENSGALG00000016739	-0.4859	0.00176008	0.281787	-0.248321	0.248321	0.236266	0.99968
Gga.17774.1.S1_s_at	chr7:36419544-36437379 (+) // 98.84 //	kinesin family member 5C	KIF5C	ENSGALG00000012462	-0.335671	0.0270112	0.88904	-0.244532	0.244532	0.243495	0.99968
Gga.18018.1.S1_s_at	chrZ:21057436-21064169 (+) // 98.16 //	phosphoinositide-3-kinase, regulatory subunit 1 (p85 alpha)	PIK3R1	ENSGALG00000014786	-0.693518	2.25e-05	0.019975	-0.412024	0.412024	0.0493966	0.99968
Gga.18338.1.S1_s_at	chr3:85159668-85165296 (+) // 98.25 //	opioid growth factor receptor-like 1	OGFRL1	ENSGALG00000015951	0.427509	0.00856385	0.615684	0.402757	0.402757	0.0547373	0.99968
Gga.1845.1.S1_at	chrW_random:67979-154333 (+) // 91.87 //	spindlin 1	SPINW	---	0.258258	0.0980777	0.999932	-0.241184	0.241184	0.250008	0.99968
Gga.1933.3.S1_at	chr21:2193315-2195884 (+) // 99.51 //	Mitochondrial ribosomal protein L20	MRPL20	---	-0.410488	0.00920781	0.641973	0.228681	0.228681	0.275406	0.99968
Gga.19597.1.S1_at	chr11:12321661-12322831 (-) // 100.0 // /// chr11:12309900-12311068 (-) // 99.4 //	Hypothetical gene supported by CR387546	LOC415795	---	0.276193	0.066075	0.999932	0.279772	0.279772	0.182081	0.99968
Gga.19977.1.S1_s_at	chr1:148900149-148940055 (+) // 98.47 //	dedicator of cytokinesis 9	DOCK9	ENSGALG00000016883	-0.394652	0.0109075	0.668376	-0.331191	0.331191	0.114194	0.99968
Gga.2129.1.S1_s_at	chrZ:26203353-26266018 (-) // 83.39 //	microtubule-associated protein 1B	MAP1B	ENSGALG00000014999	-0.30724	0.0565258	0.999932	-0.411089	0.411089	0.049915	0.99968
Gga.2148.1.S1_at	chr17:1874758-1884555 (-) // 96.43 //	solute carrier family 31 (copper transporters), member 1	SLC31A1	ENSGALG00000008844	-0.808217	3.28e-05	0.0223675	-0.494812	0.494812	0.0182744	0.99968
Gga.2168.1.S1_at	chr7:25298204-25316174 (+) // 98.47 //	---	---	---	0.252817	0.0944138	0.999932	0.237732	0.237732	0.256852	0.99968
Gga.2467.1.S1_at	chr4:51507274-51513039 (-) // 89.68 //	immunoglobulin J polypeptide, linker protein for immunoglobulin alpha and mu polypeptides	IGJ	ENSGALG00000011551	2.53252	0.000172633	0.063963	-0.23097	0.23097	0.270629	0.99968
Gga.2734.1.S1_at	chr1:89846134-89964061 (+) // 66.81 //	activated leukocyte cell adhesion molecule	ALCAM	ENSGALG00000015348	-0.289021	0.0569252	0.999932	-0.326036	0.326036	0.119938	0.99968
Gga.276.2.S1_a_at	chr13:10747335-10917427 (+) // 89.11 //	early B-cell factor 1	EBF1	ENSGALG00000003699	0.260637	0.0822967	0.999932	0.309496	0.309496	0.139905	0.99968
Gga.2865.1.S1_at	chr16:41983-45698 (-) // 69.55 //	Transporter 2, ATP-binding cassette, sub-family B (MDR/TAP)	TAP2	---	0.278674	0.0843267	0.999932	0.268034	0.268034	0.201112	0.99968
Gga.3130.2.S1_a_at	chr15:5880338-5918432 (-) // 99.49 //	CAP-GLY domain containing linker protein 1	CLIP1	ENSGALG00000004467	-0.282841	0.060978	0.999932	-0.240614	0.240614	0.251129	0.99968
Gga.3130.3.S1_a_at	chr15:5895657-5903079 (-) // 91.25 //	CAP-GLY domain containing linker protein 1	CLIP1	ENSGALG00000004467	-0.297574	0.0583559	0.999932	-0.318165	0.318165	0.129143	0.99968
Gga.3373.1.S1_at	chr3:71491798-71496158 (+) // 99.78 //	popeye domain containing 3	POPDC3	ENSGALG00000015410	-0.383795	0.0123697	0.668376	-0.239065	0.239065	0.254193	0.99968
Gga.3500.1.S1_at	chr3:100070435-100095189 (-) // 97.26 //	Rho-associated, coiled-coil containing protein kinase 2	ROCK2	ENSGALG00000016451	-0.444412	0.00390215	0.418207	-0.253008	0.253008	0.227538	0.99968
Gga.4006.2.S1_a_at	chr1:73461232-73497300 (+) // 98.72 //	peroxisome proliferator-activated receptor alpha	PPARA	ENSGALG00000022985	-0.252518	0.0983913	0.999932	-0.238633	0.238633	0.255052	0.99968
Gga.4007.3.S1_a_at	chr10:8414813-8441741 (-) // 66.93 //	transcription factor 12	TCF12	---	-0.230472	0.124153	0.999932	-0.252108	0.252108	0.229196	0.99968
Gga.424.1.S1_s_at	chr4:14232548-14253145 (-) // 92.19 //	V-set and immunoglobulin domain containing 1	VSIG1	ENSGALG00000008290	-0.287711	0.0706606	0.999932	-0.246848	0.246848	0.239058	0.99968
Gga.4414.1.S1_s_at	chr13:13225813-13228872 (+) // 97.02 //	CD74 molecule, major histocompatibility complex, class II invariant chain	CD74	ENSGALG00000004594	0.517758	0.00519965	0.471532	0.268329	0.268329	0.200616	0.99968
Gga.4547.2.S1_a_at	chr18:1697876-1718446 (-) // 99.57 //	myosin, heavy chain 10, non-muscle	MYH10	ENSGALG00000001183	-0.32926	0.030208	0.934934	-0.427888	0.427888	0.0412693	0.99968
Gga.4567.3.S1_a_at	chr14:4408185-4409231 (-) // 99.14 //	ATP synthase, H+ transporting, mitochondrial F0 complex, subunit F2	ATP5J2	---	0.408097	0.00848075	0.615684	-0.362098	0.362098	0.0841622	0.99968
Gga.518.1.S1_x_at	---	MHC class II antigen B-F minor heavy chain	BLB1	---	0.36101	0.0567127	0.999932	0.783287	0.783287	0.000187048	0.60641
Gga.5263.3.S1_s_at	chr2:119771498-119781392 (-) // 99.84 //	ADP-ribosylation factor guanine nucleotide-exchange factor 1(brefeldin A-inhibited)	ARFGEF1	ENSGALG00000015553	-0.534023	0.00114783	0.212643	-0.332101	0.332101	0.113203	0.99968
Gga.5465.1.S1_at	chr1:109368935-109375732 (-) // 100.0 //	regulator of calcineurin 1	RCAN1	ENSGALG00000016014	0.397133	0.00936466	0.642601	0.338911	0.338911	0.105999	0.99968
Gga.552.1.S1_at	chr5:51792817-51794155 (+) // 92.32 //	deiodinase, iodothyronine, type III	DIO3	---	-0.308571	0.134607	0.999932	-0.420676	0.420676	0.0448118	0.99968
Gga.5566.1.S1_at	chr4:40757088-40760469 (-) // 98.47 //	solute carrier family 25 (mitochondrial carrier; adenine nucleotide translocator), member 4	SLC25A4	ENSGALG00000010614	0.265348	0.0828269	0.999932	-0.240553	0.240553	0.25125	0.99968
Gga.578.1.S2_at	chr2:82942532-83014980 (+) // 99.42 //	IKAROS family zinc finger 1 (Ikaros)	IKZF1	ENSGALG00000013086	0.479553	0.00333811	0.391358	0.233899	0.233899	0.264601	0.99968
Gga.588.1.S1_at	chr6:30088280-30225382 (-) // 98.33 //	GDNF family receptor alpha 1	GFRA1	ENSGALG00000009173	-0.279629	0.0831982	0.999932	0.504969	0.504969	0.0160201	0.99968
Gga.6072.2.S1_at	chr6:11916372-11918221 (+) // 99.47 //	serglycin	SRGN	---	0.340486	0.0421578	0.999932	0.247855	0.247855	0.237147	0.99968
Gga.6713.1.S1_at	chrZ:15998548-16002886 (+) // 97.15 //	granzyme A (granzyme 1, cytotoxic T-lymphocyte-associated serine esterase 3)	GZMA	ENSGALG00000013548	0.276361	0.232622	0.999932	0.296114	0.296114	0.157856	0.99968
Gga.7281.2.S1_a_at	chr13:15554668-15562392 (-) // 93.36 //	F-box and leucine-rich repeat protein 21	FBXL21	ENSGALG00000006327	-0.260164	0.0941574	0.999932	-0.261036	0.261036	0.213126	0.99968
Gga.729.1.S1_at	chrZ:8501227-8502414 (+) // 93.59 //	mature avidin	LOC396260	ENSGALG00000023622	0.633707	0.0685165	0.999932	0.559526	0.559526	0.00761535	0.99968
Gga.7672.2.S1_a_at	chr5:17727764-17759866 (+) // 96.25 //	SAPS domain family, member 3	SAPS3	ENSGALG00000007037	-1.98658	1.8e-16	2.33e-12	0.490097	0.490097	0.0194121	0.99968
Gga.7682.1.S1_at	chr20:1425989-1438561 (-) // 80.7 // /// chr20:1436329-1437529 (-) // 34.75 // /// chr20:1439421-1440440 (-) // 26.83 //	Hypothetical LOC431205	LOC431205	---	0.673759	0.000122216	0.0546516	0.240634	0.240634	0.25109	0.99968
Gga.7725.1.S1_at	chrUn_random:44261927-44264048 (+) // 46.39 // /// chrUn_random:29757997-29765557 (-) // 99.33 // /// chrUn_random:33143816-33150760 (-) // 56.43 //	similar to PINCH protein	LOC426422	---	0.398313	0.0155769	0.734552	-0.229982	0.229982	0.272685	0.99968
Gga.7810.1.S1_at	chrZ:20717295-20719014 (-) // 89.29 //	CD180 molecule	CD180	ENSGALG00000023411	0.29075	0.0599886	0.999932	-0.229784	0.229784	0.273098	0.99968
Gga.7863.4.S1_s_at	chr4:82795621-82810835 (+) // 88.29 //	KIAA0232	KIAA0232	ENSGALG00000015538	-0.39198	0.0105219	0.668376	-0.363409	0.363409	0.0830455	0.99968
Gga.791.1.S1_at	chr13:17453122-17459851 (-) // 94.54 //	interferon regulatory factor 1	IRF1	ENSGALG00000006785	0.485574	0.013674	0.692676	0.348435	0.348435	0.0965402	0.99968
Gga.8479.1.S1_at	chr8:19611641-19613274 (+) // 93.4 //	far upstream element (FUSE) binding protein 1	FUBP1	ENSGALG00000008939	-0.325828	0.0326581	0.970517	-0.257181	0.257181	0.219963	0.99968
Gga.8508.1.S2_s_at	chr2:147511294-147531881 (-) // 95.3 //	Src-like-adaptor	SLA	ENSGALG00000016234	0.54597	0.00332457	0.391358	-0.300045	0.300045	0.15241	0.99968
Gga.8529.1.S1_s_at	chr7:13255452-13288890 (-) // 99.61 //	cAMP responsive element binding protein 1	CREB1	---	-0.313933	0.0399077	0.999932	-0.344995	0.344995	0.0998758	0.99968
Gga.90.1.S1_at	chr2:28044050-28099142 (-) // 95.92 //	mesenchyme homeobox 2	MEOX2	ENSGALG00000010794	0.555686	0.00359594	0.401281	0.45701	0.45701	0.0292789	0.99968
Gga.9133.1.S1_at	chr19:4778986-4779977 (-) // 91.86 // /// chr19:4767695-4768516 (-) // 75.57 // /// chr19:4769884-4770705 (-) // 75.57 //	Chemokine ah221	LOC417536	---	0.284933	0.134559	0.999932	0.249811	0.249811	0.233466	0.99968
Gga.9388.1.S1_at	chr21:2105360-2106619 (+) // 96.34 //	SSU72 RNA polymerase II CTD phosphatase homolog (S. cerevisiae)	SSU72	ENSGALG00000001489	0.260923	0.0927404	0.999932	0.287142	0.287142	0.170835	0.99968
Gga.956.1.S1_at	chrZ:43619244-43621119 (-) // 99.15 //	nuclear factor, interleukin 3 regulated	NFIL3	ENSGALG00000015209	-0.626374	0.000153492	0.0603178	-0.398362	0.398362	0.0574343	0.99968
Gga.9634.1.S1_at	chr2:129135919-129145607 (+) // 75.06 //	2,4-dienoyl CoA reductase 1, mitochondrial	DECR1	ENSGALG00000015913	-0.586283	0.00334984	0.391358	-0.546145	0.546145	0.0091916	0.99968
Gga.9639.1.S1_at	chr4:45216891-45242745 (-) // 96.57 //	hydroxyprostaglandin dehydrogenase 15-(NAD)	HPGD	---	-0.241252	0.115819	0.999932	-0.253175	0.253175	0.227232	0.99968
Gga.9784.1.S1_at	chr4:8730506-8738379 (+) // 97.03 //	premature ovarian failure, 1B	POF1B	---	-0.364757	0.0200338	0.799687	-0.331247	0.331247	0.114133	0.99968
Gga.9784.2.A1_at	chr4:8729171-8730805 (-) // 91.92 //	Premature ovarian failure, 1B	POF1B	---	0.302302	0.0457561	0.999932	0.402909	0.402909	0.0546463	0.99968
Gga.9829.1.S1_at	chr11:19967605-19980195 (-) // 99.4 //	carbonic anhydrase VB, mitochondrial	CA5B	ENSGALG00000005855	0.247496	0.0998394	0.999932	-0.4505	0.4505	0.0316611	0.99968
Gga.9857.1.S1_s_at	chr2:14119551-14139036 (+) // 94.59 //	kinesin family member 5B	KIF5B	ENSGALG00000007215	-0.25912	0.0853909	0.999932	-0.298736	0.298736	0.154208	0.99968
Gga.9882.1.S1_at	chr1:133310028-133317559 (-) // 98.61 //	colony stimulating factor 2 receptor, alpha, low-affinity (granulocyte-macrophage)	CSF2RA	ENSGALG00000019147	0.551154	0.00617843	0.516915	0.308006	0.308006	0.141822	0.99968
GgaAffx.10071.1.S1_at	chr3:79317401-79320720 (+) // 100.0 //	glycoprotein hormones, alpha polypeptide	CGA	ENSGALG00000015824	-0.645199	0.000134268	0.0561672	-0.522468	0.522468	0.0127056	0.99968
GgaAffx.10196.3.S1_s_at	chr1:109022133-109028175 (+) // 100.0 //	intersectin 1 (SH3 domain protein)	ITSN1	ENSGALG00000016006	-0.286364	0.0727263	0.999932	-0.279956	0.279956	0.181794	0.99968
GgaAffx.10490.1.S1_at	chr1:122526312-122556164 (-) // 100.0 //	membrane-bound transcription factor peptidase, site 2	MBTPS2	ENSGALG00000016382	0.486761	0.00319016	0.384874	0.326869	0.326869	0.118995	0.99968
GgaAffx.10660.1.S1_at	chr1:132566619-132581907 (+) // 100.0 //	arylsulfatase D	ARSD	ENSGALG00000016648	0.250069	0.0965754	0.999932	0.347878	0.347878	0.0970742	0.99968
GgaAffx.10801.1.S1_at	chr1:147732556-147935758 (+) // 99.98 //	sodium leak channel, non-selective	NALCN	ENSGALG00000016868	0.2724	0.0733949	0.999932	-0.428869	0.428869	0.0408062	0.99968
GgaAffx.10869.1.S1_at	chr1:172062890-172069276 (+) // 100.0 //	solute carrier family 25, member 30	SLC25A30	ENSGALG00000016979	-0.329131	0.0434434	0.999932	0.425921	0.425921	0.0422111	0.99968
GgaAffx.11063.1.S1_at	chr1:193670582-193673061 (-) // 100.0 //	discs, large homolog 2, chapsyn-110 (Drosophila)	DLG2	ENSGALG00000017254	-0.293982	0.0509794	0.999932	-0.426862	0.426862	0.0417583	0.99968
GgaAffx.11088.1.S1_at	chr1:74913131-74915796 (+) // 99.65 //	coiled-coil domain containing 91	CCDC91	ENSGALG00000017293	-0.313992	0.0398047	0.999932	-0.370099	0.370099	0.077532	0.99968
GgaAffx.1138.1.S1_at	chr18:4112681-4116651 (-) // 99.78 //	hypothetical protein LOC769727	LOC769727	ENSGALG00000001734	0.506741	0.0895705	0.999932	1.30016	1.30016	5.61e-10	7.27e-06
GgaAffx.11417.1.S1_at	chr6:21900389-21922891 (-) // 99.17 //	kinesin family member 11	KIF11	ENSGALG00000006790	0.25455	0.0953314	0.999932	0.332775	0.332775	0.112473	0.99968
GgaAffx.11874.1.S1_at	chr3:23989828-24004793 (-) // 98.02 //	chromosome 1 open reading frame 107	C1orf107	---	-0.539375	0.0122361	0.668376	0.853506	0.853506	4.69e-05	0.202521
GgaAffx.12680.1.S1_at	chr7:13645221-13658989 (+) // 98.15 //	NADH dehydrogenase (ubiquinone) Fe-S protein 1, 75kDa (NADH-coenzyme Q reductase)	NDUFS1	ENSGALG00000008606	1.51662	2.44e-13	1.58e-09	0.443966	0.443966	0.0342174	0.99968
GgaAffx.1286.1.S1_at	chr12:1127326-1136780 (-) // 100.0 //	RFT1 homolog (S. cerevisiae)	RFT1	ENSGALG00000001945	0.402075	0.0174601	0.772771	0.327694	0.327694	0.118067	0.99968
GgaAffx.12875.1.S1_at	chr15:5991968-5997067 (-) // 98.41 //	vacuolar protein sorting 29 homolog (S. cerevisiae)	VPS29	ENSGALG00000004529	0.276426	0.0780775	0.999932	-0.251032	0.251032	0.231189	0.99968
GgaAffx.1388.1.S1_at	chr10:758764-760432 (-) // 100.0 //	hypothetical LOC415325	LOC415325	ENSGALG00000002102	0.329412	0.0352769	0.999932	0.231006	0.231006	0.270555	0.99968
GgaAffx.176.1.S1_at	chr3:39793759-39801036 (+) // 89.84 //	similar to retinoblastoma-binding protein 1-related protein	LOC429468	ENSGALG00000014327	-0.257972	0.0891943	0.999932	-0.23028	0.23028	0.272063	0.99968
GgaAffx.20152.1.S1_at	chr12:11814658-11815867 (-) // 87.81 //	Hypothetical LOC416055	LOC416055	---	-0.26493	0.0785589	0.999932	-0.312082	0.312082	0.136624	0.99968
GgaAffx.20196.1.S1_at	chr6:23488845-23495613 (+) // 72.84 //	dynamin binding protein	DNMBP	ENSGALG00000007304	0.250585	0.095354	0.999932	0.271614	0.271614	0.195159	0.99968
GgaAffx.20255.1.S1_s_at	chr1:183567620-183573948 (-) // 99.63 //	poly (ADP-ribose) polymerase family, member 4	PARP4	ENSGALG00000017146	-0.443985	0.00452186	0.451073	-0.574123	0.574123	0.00617607	0.99968
GgaAffx.20263.1.S1_s_at	chr2:7988554-7997659 (+) // 99.73 //	RNA binding motif protein 33	RBM33	---	0.814486	2e-06	0.00323707	0.28149	0.28149	0.179412	0.99968
GgaAffx.20887.1.S1_at	chr1:80670681-80671502 (-) // 99.27 //	zyxin	ZYX	ENSGALG00000014688	0.541518	0.00105396	0.200997	-0.26124	0.26124	0.212768	0.99968
GgaAffx.20984.1.S1_at	chr3:44709592-44710879 (+) // 95.43 //	Brain protein 44-like	BRP44L	---	-0.418667	0.0101215	0.664047	0.306324	0.306324	0.144012	0.99968
GgaAffx.2107.1.S1_s_at	chr15:5052954-5067745 (+) // 100.0 //	strawberry notch homolog 1 (Drosophila)	SBNO1	ENSGALG00000003392	-0.328664	0.0321674	0.964299	-0.290575	0.290575	0.165778	0.99968
GgaAffx.21246.1.S1_at	chr1:185248629-185249426 (+) // 99.01 //	Guanylate cyclase 1, soluble, alpha 2	GUCY1A2	---	-0.478148	0.00670146	0.548535	-0.409674	0.409674	0.0507079	0.99968
GgaAffx.21912.1.S1_at	chr5:13774850-13857204 (-) // 98.77 //	protein tyrosine phosphatase, non-receptor type 5 (striatum-enriched)	PTPN5	ENSGALG00000006368	-0.520378	0.000859252	0.180971	0.333672	0.333672	0.111508	0.99968
GgaAffx.2269.1.S1_at	chrZ:10882434-10901552 (-) // 98.78 //	hypothetical protein LOC770769	LOC770769	ENSGALG00000003631	0.291023	0.0592037	0.999932	0.250978	0.250978	0.231289	0.99968
GgaAffx.23145.3.S1_s_at	chrZ:26539842-26589793 (+) // 100.0 //	dedicator of cytokinesis 8	DOCK8	ENSGALG00000010156	0.339861	0.0266853	0.882792	0.259747	0.259747	0.215394	0.99968
GgaAffx.23525.1.S1_s_at	chr3:43955550-44034440 (-) // 97.33 //	myeloid/lymphoid or mixed-lineage leukemia (trithorax homolog, Drosophila); translocated to, 4	MLLT4	ENSGALG00000011329	0.313835	0.0377926	0.999932	-0.226055	0.226055	0.280957	0.99968
GgaAffx.23721.1.S1_at	chr4:56190866-56250979 (+) // 86.95 //	phosphodiesterase 5A, cGMP-specific	PDE5A	ENSGALG00000011982	-0.540032	0.00235833	0.328848	0.37628	0.37628	0.0727058	0.99968
GgaAffx.24000.2.S1_s_at	chr2:65691138-65712755 (-) // 99.91 //	desmoplakin	DSP	ENSGALG00000012790	-0.233908	0.121061	0.999932	0.290662	0.290662	0.165651	0.99968
GgaAffx.24006.1.A1_at	chr2:67467685-67471619 (-) // 96.47 //	chromosome 6 open reading frame 86	C6orf86	ENSGALG00000012820	-0.301933	0.0519754	0.999932	0.356297	0.356297	0.0892507	0.99968
GgaAffx.24565.1.S1_at	chr1:83494869-83510221 (-) // 100.0 //	phospholipase A1 member A	PLA1A	ENSGALG00000014997	-0.353042	0.0209561	0.81609	0.327651	0.327651	0.118115	0.99968
GgaAffx.24917.3.S1_s_at	chr2:147000671-147026649 (+) // 100.0 //	EFR3 homolog A (S. cerevisiae)	EFR3A	ENSGALG00000016270	-0.355938	0.0193631	0.797145	-0.405985	0.405985	0.0528249	0.99968
GgaAffx.25386.1.S1_at	chr13:3726972-3877349 (-) // 98.15 //	dedicator of cytokinesis 2	DOCK2	ENSGALG00000002080	0.382725	0.0265321	0.882792	-0.339252	0.339252	0.105649	0.99968
GgaAffx.25933.1.S1_at	chr18:7076863-7142830 (-) // 99.82 //	phosphatidylinositol transfer protein, cytoplasmic 1	PITPNC1	---	-0.334326	0.027773	0.898154	-0.318726	0.318726	0.128469	0.99968
GgaAffx.26062.1.S1_s_at	chrUn_random:20968379-20970897 (+) // 95.66 //	similar to immunoglobulin-like receptor CHIR-B3	LOC770720	---	0.393129	0.0101436	0.664047	0.252502	0.252502	0.228469	0.99968
GgaAffx.26344.1.S1_at	chr20:6685020-6696303 (-) // 100.0 //	zinc finger, NFX1-type containing 1	ZNFX1	ENSGALG00000004859	0.397159	0.0241651	0.855813	0.268799	0.268799	0.199828	0.99968
GgaAffx.26365.1.S1_at	chr12:4789209-4810645 (-) // 99.8 //	chromosome 3 open reading frame 31	C3orf31	ENSGALG00000004940	-0.238755	0.116823	0.999932	0.313371	0.313371	0.135012	0.99968
GgaAffx.2655.6.S1_at	chr6:12071494-12078543 (+) // 100.0 //	collagen, type XIII, alpha 1	COL13A1	---	-0.236868	0.122229	0.999932	0.258473	0.258473	0.217653	0.99968
GgaAffx.26579.1.S1_s_at	chr13:13338503-13372007 (+) // 95.92 //	colony stimulating factor 1 receptor, formerly McDonough feline sarcoma viral (v-fms) oncogene homolog	CSF1R	---	0.415905	0.0110866	0.668376	0.239517	0.239517	0.253297	0.99968
GgaAffx.26742.1.S1_at	chr13:14620873-14630330 (+) // 99.88 //	similar to Chromosome 5 open reading frame 5	LOC769442	ENSGALG00000006086	-0.395451	0.00966485	0.65278	-0.467935	0.467935	0.0256268	0.99968
GgaAffx.2851.1.S1_at	chr8:7736377-7737649 (-) // 100.0 //	heme binding protein 2	HEBP2	ENSGALG00000004607	0.392006	0.0103414	0.668376	-0.7313	0.7313	0.000486755	0.901748
GgaAffx.3052.1.S1_at	chr11:11621114-11628970 (-) // 100.0 //	similar to TBP-associated factor	LOC415780	ENSGALG00000004913	-0.258847	0.0869362	0.999932	-0.248093	0.248093	0.236697	0.99968
GgaAffx.3796.1.S1_s_at	chr5:12639737-12691281 (-) // 100.0 //	pleckstrin homology domain containing, family A member 7	PLEKHA7	ENSGALG00000006090	-0.418325	0.00697949	0.550619	0.249301	0.249301	0.234423	0.99968
GgaAffx.3897.1.S1_at	chr9:5869173-5871707 (+) // 99.94 //	kelch-like 30 (Drosophila)	KLHL30	---	0.308811	0.0488383	0.999932	-0.240219	0.240219	0.251908	0.99968
GgaAffx.4144.1.S1_s_at	chr2:9863350-9995631 (-) // 100.0 //	DIP2 disco-interacting protein 2 homolog C (Drosophila)	DIP2C	ENSGALG00000006652	-0.268126	0.0751485	0.999932	-0.250963	0.250963	0.231319	0.99968
GgaAffx.4150.2.S1_s_at	chr24:3756270-3772433 (-) // 100.0 //	Rho guanine nucleotide exchange factor (GEF) 12	ARHGEF12	ENSGALG00000006663	-0.305002	0.0618714	0.999932	0.314818	0.314818	0.133219	0.99968
GgaAffx.4348.1.S1_at	chr6:22254995-22259233 (+) // 100.0 //	hypothetical LOC423820	LOC423820	ENSGALG00000006951	0.437179	0.00479599	0.461846	-0.225845	0.225845	0.281404	0.99968
GgaAffx.4468.1.S1_at	chr12:12112468-12125937 (-) // 100.0 //	acyl-Coenzyme A oxidase 2, branched chain	ACOX2	ENSGALG00000007132	-0.245898	0.116157	0.999932	0.480858	0.480858	0.0218218	0.99968
GgaAffx.4571.1.A1_at	chr9:15435859-15438544 (-) // 99.59 //	LIM domain containing preferred translocation partner in lipoma	LPP	ENSGALG00000007337	-0.287332	0.0582776	0.999932	-0.240863	0.240863	0.250639	0.99968
GgaAffx.5333.1.S1_s_at	chr17:2432928-2468291 (+) // 100.0 //	euchromatic histone-lysine N-methyltransferase 1	EHMT1	ENSGALG00000008472	-0.256417	0.094232	0.999932	0.265101	0.265101	0.206085	0.99968
GgaAffx.555.1.S1_s_at	chr1:198678852-198690620 (+) // 100.0 //	protein-kinase, interferon-inducible double stranded RNA dependent inhibitor, repressor of (P58 repressor)	PRKRIR	ENSGALG00000000838	-0.270756	0.082342	0.999932	0.299734	0.299734	0.152837	0.99968
GgaAffx.5569.1.S1_s_at	chr3:15241445-15261184 (-) // 100.0 //	phospholipase C, beta 1 (phosphoinositide-specific)	PLCB1	ENSGALG00000008875	-0.392599	0.0117882	0.668376	-0.378857	0.378857	0.0707682	0.99968
GgaAffx.5641.1.S1_s_at	chr8:19646679-19680224 (-) // 100.0 //	family with sequence similarity 73, member A	FAM73A	ENSGALG00000008951	-0.411542	0.00802689	0.601692	0.247262	0.247262	0.238272	0.99968
GgaAffx.5788.1.S1_s_at	chr3:13268582-13270996 (+) // 98.91 //	CDC42 binding protein kinase alpha (DMPK-like)	CDC42BPA	ENSGALG00000009158	-0.38135	0.0130393	0.679431	-0.271202	0.271202	0.195838	0.99968
GgaAffx.5916.1.S1_at	chr9:21383930-21403566 (+) // 100.0 //	polyhomeotic homolog 3 (Drosophila)	PHC3	ENSGALG00000009372	-0.39196	0.0106816	0.668376	-0.305404	0.305404	0.14522	0.99968
GgaAffx.6093.1.S1_at	chr6:33886744-33905988 (+) // 97.36 //	KIAA0157	KIAA0157	ENSGALG00000009712	-0.273496	0.0747922	0.999932	-0.240209	0.240209	0.251927	0.99968
GgaAffx.6182.1.S1_at	chr3:23414481-23415355 (-) // 100.0 //	hypothetical gene supported by CR406281	LOC421379	ENSGALG00000009863	0.524346	0.00140827	0.237175	-0.254312	0.254312	0.225152	0.99968
GgaAffx.6199.1.S1_at	chr3:23989828-24004793 (-) // 99.97 //	chromosome 1 open reading frame 107	C1orf107	ENSGALG00000009887	0.263304	0.107236	0.999932	-0.443264	0.443264	0.0345023	0.99968
GgaAffx.652.1.S1_at	chr11:461250-466948 (+) // 100.0 //	cyclic nucleotide gated channel beta 1	CNGB1	ENSGALG00000001011	0.398667	0.0115236	0.668376	0.370782	0.370782	0.0769856	0.99968
GgaAffx.6607.2.S1_s_at	chr3:32387624-32443863 (-) // 100.0 //	latent transforming growth factor beta binding protein 1	LTBP1	ENSGALG00000010448	-0.277199	0.071319	0.999932	-0.243835	0.243835	0.244841	0.99968
GgaAffx.6763.4.S1_s_at	chr5:46578392-46600932 (-) // 100.0 //	ribosomal protein S6 kinase, 90kDa, polypeptide 5	RPS6KA5	ENSGALG00000010698	-0.311533	0.0418991	0.999932	-0.30653	0.30653	0.143742	0.99968
GgaAffx.6811.1.S1_at	chr5:47060422-47070076 (+) // 97.78 //	hypothetical protein LOC772266	LOC772266	---	0.227108	0.13308	0.999932	0.297358	0.297358	0.156118	0.99968
GgaAffx.6820.1.S1_at	chr2:27921504-28025817 (-) // 100.0 //	transmembrane protein 195	TMEM195	ENSGALG00000010792	0.289398	0.0822792	0.999932	0.320109	0.320109	0.12682	0.99968
GgaAffx.6859.2.S1_at	chr4:46115044-46135974 (+) // 100.0 //	methylenetetrahydrofolate dehydrogenase (NADP+ dependent) 2-like	MTHFD2L	ENSGALG00000010855	-0.231562	0.130466	0.999932	0.294955	0.294955	0.159489	0.99968
GgaAffx.6995.2.S1_at	chr7:20980656-21127698 (+) // 100.0 //	sodium channel, voltage-gated, type I, alpha subunit	SCN1A	ENSGALG00000010943	-0.340282	0.0246388	0.863555	-0.279382	0.279382	0.182691	0.99968
GgaAffx.6995.3.S1_at	chr7:21296597-21313327 (-) // 100.0 //	sodium channel, voltage-gated, type II, alpha subunit	SCN2A	ENSGALG00000011009	-0.274784	0.0688073	0.999932	-0.302611	0.302611	0.148935	0.99968
GgaAffx.6995.3.S1_s_at	chr7:21296597-21313327 (-) // 100.0 //	sodium channel, voltage-gated, type II, alpha subunit	SCN2A	ENSGALG00000011009	-0.290287	0.0572327	0.999932	-0.360463	0.360463	0.0855719	0.99968
GgaAffx.7261.1.S1_at	chr4:50965836-50973036 (+) // 97.95 //	malignant fibrous histiocytoma amplified sequence 1	MFHAS1	ENSGALG00000011444 /// ENSGALG00000023174	-0.229332	0.128827	0.999932	-0.25271	0.25271	0.228086	0.99968
GgaAffx.7269.1.S1_at	chr1:47870163-47874348 (+) // 100.0 //	hypothetical LOC417921	LOC417921	---	-0.703965	2.87e-05	0.0206791	-0.297195	0.297195	0.156345	0.99968
GgaAffx.755.1.S1_at	chr24:470582-535518 (-) // 100.0 //	kin of IRRE like 3 (Drosophila)	KIRREL3	ENSGALG00000001129	0.255838	0.0886865	0.999932	0.336751	0.336751	0.108244	0.99968
GgaAffx.7611.2.S1_at	chr2:44724451-44741597 (-) // 100.0 //	cytoplasmic linker associated protein 2	CLASP2	ENSGALG00000011995	0.255051	0.192686	0.999932	-0.733389	0.733389	0.000468927	0.901748
GgaAffx.7701.1.S1_s_at	chr1:52519647-52524710 (-) // 100.0 //	Smith-Magenis syndrome chromosome region, candidate 7-like	SMCR7L	ENSGALG00000012144	-0.292628	0.0564335	0.999932	0.268568	0.268568	0.200216	0.99968
GgaAffx.7914.1.S1_at	chr5:61421972-61429662 (-) // 100.0 //	KIAA0423	KIAA0423	ENSGALG00000012474	-0.241789	0.106867	0.999932	-0.247817	0.247817	0.237219	0.99968
GgaAffx.8063.5.S1_s_at	chr1:56632516-56647975 (-) // 100.0 //	thioredoxin reductase 1	TXNRD1	ENSGALG00000012714	-0.309709	0.040463	0.999932	-0.232261	0.232261	0.26796	0.99968
GgaAffx.8303.1.S1_at	chr1:64775517-64878829 (-) // 99.34 //	RAS-like, estrogen-regulated, growth inhibitor	RERG	ENSGALG00000013078	-0.321337	0.0380886	0.999932	-0.240917	0.240917	0.250532	0.99968
GgaAffx.8368.5.S1_s_at	chr1:67297025-67342475 (+) // 100.0 //	solute carrier organic anion transporter family, member 1B3	SLCO1B3	ENSGALG00000019277	-0.293134	0.0545011	0.999932	0.301288	0.301288	0.150719	0.99968
GgaAffx.8414.2.S1_s_at	chr1:68965753-68967013 (+) // 100.0 //	complement component 3a receptor 1	C3AR1	ENSGALG00000013218	0.428277	0.0132639	0.685285	0.22903	0.22903	0.274675	0.99968
GgaAffx.8637.1.S1_at	chr13:14633049-14637085 (+) // 99.22 //	similar to Chromosome 5 open reading frame 5	LOC769442	ENSGALG00000006086 /// ENSGALG00000013558	-0.228151	0.161337	0.999932	-0.279442	0.279442	0.182598	0.99968
GgaAffx.9002.1.S1_s_at	chr4:68652898-68681070 (-) // 100.0 //	ATPase, class V, type 10D	ATP10D	ENSGALG00000014192	0.359962	0.0261323	0.882792	0.358869	0.358869	0.086965	0.99968
GgaAffx.9087.2.S1_s_at	chr11:746011-748305 (+) // 99.43 //	ADP-ribosylation factor-like 2 binding protein	ARL2BP	ENSGALG00000014326	-0.246352	0.143427	0.999932	0.260184	0.260184	0.214624	0.99968
GgaAffx.9235.2.S1_s_at	chr12:15824960-15858156 (-) // 100.0 //	FERM domain containing 4B	FRMD4B	ENSGALG00000014627	0.252104	0.109485	0.999932	-0.263159	0.263159	0.209428	0.99968
GgaAffx.9243.3.S1_s_at	chr13:13986720-13996913 (-) // 99.94 //	CCR4-NOT transcription complex, subunit 6	CNOT6	ENSGALG00000006026	0.68103	7.78e-05	0.0432083	0.245156	0.245156	0.242293	0.99968
GgaAffx.9633.1.S1_s_at	chr2:109321097-109341770 (-) // 97.0 //	UDP-Gal:betaGlcNAc beta 1,4- galactosyltransferase, polypeptide 6	B4GALT6	ENSGALG00000015151	-0.577271	0.000317524	0.0957594	-0.261046	0.261046	0.213108	0.99968
GgaAffx.9678.2.S1_at	chr2:110642807-110665140 (+) // 100.0 //	dystrobrevin, alpha	DTNA	ENSGALG00000015211	0.510746	0.00245921	0.33475	-0.261403	0.261403	0.212484	0.99968
GgaAffx.9760.1.S1_at	chr3:70560252-70576317 (+) // 100.0 //	prenyl (decaprenyl) diphosphate synthase, subunit 2	PDSS2	ENSGALG00000015313	0.263765	0.0818024	0.999932	-0.268497	0.268497	0.200334	0.99968
