# Supplementary material for: Early Stress Causes Sex-Specific, Life-Long Changes in Behaviour, Levels of Gonadal Hormones, and Gene Expression in Chickens
Source: PLoS One. 2015 May 15;10(5):e0125808. doi: 10.1371/journal.pone.0125808 (PMC4433227; doi:10.1371/journal.pone.0125808)
Supplement: S2 Table — (XLSX) [file pone.0125808.s002.xlsx]

## Sheet: OF
Tag	Treat	Sex	Lat_centre	Lat_start	Latency to leave	Dist_moved_tot
115	1	m	66.4	0.4	66.4	1387.24
118	0	m	60.8	0.4	60.8	3166.87
124	1	m	26	300	300	1773.33
128	0	m	9.2	0.4	9.2	5653.1
130	0	m	43.6	0.4	43.6	1891.63
135	1	m	5.6	196.8	196.8	3143.91
140	0	m	70.4	0.4	70.4	528.9
152	1	m	25.6	300	300	1355.58
156	0	m	40.4	92	92	6471.7
157	0	m	38.8	10.4	38.8	2552.99
158	1	m	10	3.2	10	3210.51
160	0	m	43.2	0.8	43.2	4703.97
162	0	m	98.4	0.8	98.4	2287.52
167	1	m	55.6	300	300	1355.27
168	0	m	57.6	0.8	57.6	1991.52
174	1	m	95.2	0	95.2	815.72
179	1	m	90	0.8	90	1103.23
193	1	m	0.4	300	300	2276.96
196	1	m	13.2	0.8	13.2	3063.9
203	1	m	300	1.2	300	249.3
205	1	m	60.4	182.4	182.4	2721.29
211	1	m	43.6	1.2	43.6	888.34
212	0	m	27.2	0.8	27.2	1996.58
218	0	m	23.2	171.6	171.6	2789.51
219	0	m	44.4	74.4	74.4	5044.52
220	1	m	70	0.4	70	951.55
224	0	m	24.4	131.6	131.6	2005.9
227	1	m	24	0.8	24	3330.59
229	1	m	78.8	0.4	78.8	3020.44
231	0	m	74	0.4	74	2325.32
235	1	m	32.4	26.4	32.4	205.28
238	0	m	300	0.4	300	576.67
239	0	m	116.4	1.2	116.4	2361.22
242	0	m	18.8	0	18.8	2470.73
252	1	m	87.2	0.4	87.2	1276.66
264	0	m	35.6	37.2	37.2	1450.58
265	0	m	29.6	5.2	29.6	2438.09
270	1	m	0.8	300	300	1008.37
271	1	m	99.6	0.8	99.6	2640.87
272	0	m	121.2	0.4	121.2	1262.49
278	0	m	112.8	0.4	112.8	1246.46
282	0	m	88.8	0.4	88.8	2593.91
292	0	m	36	38.8	38.8	2482.78
297	1	m	107.6	0.8	107.6	1272.17
110	1	f	39.2	0.4	39.2	3090.04
111	0	f	34.4	188.4	188.4	1664.11
116	1	f	10.8	127.2	127.2	2522.93
134	1	f	71.6	72.8	72.8	678.66
137	0	f	48.8	0.4	48.8	2365.99
146	0	f	67.2	1.2	67.2	2834.7
147	0	f	95.2	0	95.2	3673.39
151	0	f	20.4	0.4	20.4	5045.95
170	1	f	27.6	300	300	1260.23
172	0	f	102	0.4	102	1608.7
177	1	f	18	0.4	18	3361.04
184	1	f	29.6	0.8	29.6	2812.98
186	0	f	50.8	0	50.8	1346.08
190	0	f	126	300	300	1270.93
192	1	f	27.6	207.6	207.6	3268
197	1	f	83.2	0.4	83.2	2390.44
199	1	f	40.8	0.8	40.8	2951.53
200	1	f	35.2	0.8	35.2	3374.7
221	0	f	0	124.4	124.4	2514.83
223	1	f	12	88.8	88.8	3517.42
225	1	f	16.8	0.4	16.8	4310.49
244	1	f	1.6	91.6	91.6	2505.36
247	1	f	20	300	300	936.79
249	1	f	36	245.6	245.6	2707.51
257	1	f	28.4	128.4	128.4	5349.83
260	0	f	74.4	0.8	74.4	2841.46
267	1	f	300	3.2	300	715.36
275	0	f	182	0.8	182	1178.53
548	0	f	300	0.4	300	123.6

## Sheet: TI
ID	Sex	Treatment	Induction no	First head	Righting	Age
45205	m	s	1	590	660	56
45116	f	s	1	6	74	56
45124	m	s	1	194	385	56
45275	f	c	1	176	176	56
45271	m	s	1	538	660	56
45267	f	s	1	166	219	56
45224	m	c	1	527	660	56
45151	f	c	1	385	660	56
45220	m	s	1	27	47	56
45244	f	s	1	320	660	56
45270	m	s	1	78	268	56
45249	f	s	1	217	565	56
45212	m	m	1	106	341	56
45146	f	c	1	4	4	56
45297	m	s	1	363	660	56
45147	f	c	1	85	117	56
45193	m	s	1	34	34	56
45177	f	s	2	7	35	56
45167	m	s	1	235	237	56
45257	f	s	1	24	277	56
45158	m	s	1	138	660	56
45134	f	s	1	660	660	56
548	f	c	1	174	262	57
45115	m	s	1	95	95	57
45247	f	s	1	61	318	57
45204	m	s	1	166	402	57
45225	f	s	1	75	179	57
45160	m	c	2	41	41	57
45170	f	s	1	446	446	57
45292	m	c	1	194	526	57
45184	f	s	1	68	78	57
45282	m	c	1	482	660	57
45186	f	c	1	114	438	57
45229	m	s	1	144	246	57
45110	f	s	2	250	341	57
45242	m	c	1	578	578	57
45196	m	s	1	117	187	57
45197	f	s	2	136	136	57
45185	m	c	1	80	80	57
45294	f	c	1	186	300	57
45162	m	c	1	235	235	57
45190	f	c	1	97	477	57
45239	m	c	1	660	660	57
45199	f	s	1	544	544	57
45168	m	c	1	200	660	57
45223	f	s	1	60	66	57
45272	m	c	1	660	660	57
45172	f	c	1	569	660	57
45203	m	s	1	61	660	57
45260	f	c	4	0	0	57
45291	f	s	1	74	660	58
45152	m	s	2	234	334	58
45200	f	s	2	150	660	58
45128	m	c	1	177	182	58
45179	m	s	1	16	16	58
45111	f	c	1	103	414	58
45211	m	s	4	0	0	58
45174	m	s	4	0	0	58
45135	m	s	1	377	491	58
45228	m	c	1	157	660	58
45227	m	s	1	17	209	58
45140	m	c	1	46	46	58
45118	m	c	1	123	124	58
45156	m	c	1	376	396	58
45192	f	s	1	306	510	58
45235	m	s	1	5	660	58
45221	f	c	1	15	496	58
45264	m	c	1	660	660	58
45130	m	c	1	2	4	58
45157	m	c	1	660	660	58
45137	f	c	1	8	222	58
45252	m	s	1	597	660	58
45219	m	c	1	216	471	58
45231	m	c	1	660	660	58
45218	m	c	1	438	438	58
45265	m	c	1	127	127	58
45278	m	c	1	210	210	58

## Sheet: E2
treat	wing	wing	bodycondition	pgE2/mlplasma	sample seconds		age (weeks)	tarsus AVRG 2010-05-10	Weight (g) 2010-05-26&27
0	45111	45111	-37.29	718.184	756	C 16/06	112
1	45134	45134	-39.08	895.267	2301	C 16/06	112
0	45137	45137	-25.84	623.194	2085	C 16/06	112
0	45146	45146	-28.86	940.369	30	C 16/06	112
0	45147	45147	34.18	529.71	2192	C 16/06	112
0	45151	45151	-10.47	1107.44	871	C 16/06	112
1	45170	45170	37.73	842.837	426	C 16/06	112
0	45172	45172	15.31	841.868	2829	C 16/06	112
1	45184	45184	138.51	728.937	2040	C 16/06	112
0	45186	45186	29.23	755.6	2634	C 16/06	112
1	45192	45192	-52.16	858.592	2461	C 16/06	112
1	45200	45200	-1.84	991.199	27	C 16/06	112
0	45221	45221	2.96	698.229	552	C 16/06	112
1	45225	45225	-27.5	840.694	601	C 16/06	112
1	45247	45247	-44.16	821.088	2868	C 16/06	112
1	45249	45249	-18.29	813.654	419	C 16/06	112

## Sheet: Testosterone
extract	extractTube	treat	%recovery	ng T /ml	ngT/ml plasma	date	wing	sampletime	SAMPLEAGE
2	28	1	92.9462	0.604349	1.29783	C 16/06	45115	2469	112
2	37	0	89.4745	3.51493	7.77904	C 16/06	45128	7389	112
2	42	1	83.0046	1.77289	4.25477	C 16/06	45135	2831	112
3	52	0	76.7089	2.38486	6.12003	C 16/06	45157	6905	112
3	55	1	84.751	3.47254	8.10552	C 16/06	45158	2879	112
3	64	1	78.8741	0.428827	1.07874	C 16/06	45167	6833	112
3	66	0	76.0903	0.85605	2.23002	C 16/06	45168	7321	112
1	4	0	80.1641	3.13594	7.96722	C 16/06	45185	3423	112
1	15	1	86.6341	0.567589	1.33162	C 16/06	45211	6203	112
4	96	0	77.4822	3.21484	8.26521	C 16/06	45212	7138	112
4	75	1	87.6895	0.981865	2.18693	C 16/06	45220	3671	112
4	78	0	92.6384	3.18877	6.82969	C 16/06	45224	6485	112
4	81	1	83.3591	1.7393	4.13581	C 16/06	45227	6150	112
4	89	0	86.7615	1.28642	3.28395	C 16/06	45238	2521	112
5	100	0	75.0095	1.48242	3.89421	C 16/06	45272	3128	112
5	103	1	76.0746	2.43034	6.20326	C 16/06	45297	3821	112
